# Supplementary material for: Comparison of Incidence and Prognosis of Myocardial Injury in Patients with COVID-19-Related Respiratory Failure and Other Pulmonary Infections: A Contemporary Cohort Study
Source: J Clin Med. 2023 Oct 8;12(19):6403. doi: 10.3390/jcm12196403 (PMC10573433; doi:10.3390/jcm12196403)
Supplement: Supplementary file 1 [file jcm-12-06403-s001.zip]

Archive with 1 entries (1 files):
- jcm-2611523-supplementary.pdf
